# Supplementary material for: Detailed characterization of the mouse embryonic stem cell transcriptome reveals novel genes and intergenic splicing associated with pluripotency
Source: BMC Genomics. 2008 Apr 9;9:155. doi: 10.1186/1471-2164-9-155 (PMC2375908; doi:10.1186/1471-2164-9-155)
Supplement: Additional file 1 — Detailed PET sequences used in this analysis and the genomic properties of the 16 novel and putative intergenically spliced TUs selected for experimental validation from the GIS PET-transcriptome dataset. [file 1471-2164-9-155-S1.xls]

## Sheet: Sheet1
PET Index No.	Assigned TU No.	5'-halftag sequence	3'-halftag sequence	Genomic location (mm6 assembly)	Strand	Genomic Span	EST support	Remarks
54	2	ACTTAGTAACATTCCCTC	GAGACTGCTCACGTCCC	chr3:94,983,644-94,984,688	-	1045	1	antisense to the last exon of Arnt
1295	3	GAGGGAGGGGCGTAACGC	TTCCTCCCCGAAAAGGGAA	chr11:29,587,362-29,588,516	-	1155	2	head-to-head antisense to Rtn4
1339	4	GACCTTCGTACTGAAGTCT	AATAAAGCCATTAGACT	chr8:42,121,590-42,134,937	+	13348	> 5	three ESTs support 3' halftag
4862	6	GTGAAAGTACTCATGCTG	CACACTTAATAAATCCTAA	chr6:33,786,060-33,786,653	+	594	No	intronic same-strand to Sec8l1
7295	7	TAGTTCCATGCTGTAGCTG	CTCCCCCCCTCAGCTCAA	chr7:37,288,805-37,301,621	+	12817	> 5	ESTs internal to ditag span but not overlapping ditag read
7878	8	GCTGGCTATAAGTTCTCG	TGCGGACCTGGAGCTG	chr19:46,720,171-46,730,088	-	9918	4	ESTs internal to ditag span but not overlapping ditag read
11524	9	AGATGTTTTCTTACCGC	GAAAGACGCATTAAAACAA	chr4:45,680,085-45,680,822	+	738	No	head-to-head antisense to AK041524
25563	10	GTCGGGAATACAGAAGA	GAGCATATTTTAAAAACAA	chr2:111,991,300-111,992,717	+	1418	5	intronic same-strand to Slc12a6 minor isoform, bi-directional promoter with AK078165
31704	11	GTGGGGGCGGGACGAGGC	TGTGTTCTCATGTCGCA	chrX:69,028,057-69,033,962	-	5906	No	intergenic splicing TU connecting Slc10a3 and Ubl4
41689	12	GACGCTGGGTCAAGATCG	AAGCGTAAGGACACCGA	chr4:106,835,085-106,838,588	-	3504	4	tail-to-tail antisense to Lrp8, bidirectional promoter with Magoh
24298	15	AGTAGTGCCCTGAGGCGC	CTAAAGTATCTTCAACTA	chr11:59,855,944-59,866,589	-	10646	No	antisense to Rai1 minor isoform
4748	17	GGGGGCCTGGACTCTGCA	AAAATTGGTCTAATAGTA	chr2:69,752,662-69,877,567	+	124909	No	intergenic splicing TU connecting A130030D10Rik and BC085286
34418	52	GCGTGCGTGCTCGCTCAC	AAAAAAAGTGTAACTG	chr3:88,921,277-88,939,236	+	18078	No	intergenic splicing TU connecting Clk2 and Scamp3
34868	53	GGCGAGGCTGCTTGCGGC	CTCCAAACTTCTTCATC	chr4:154,436,241-154,458,989	+	22749	No	intergenic splicing TU connecting Ube2j2 and BC026939
48740	54	ACTTCCGCGGGCGATTTT	TTACTGTTAATGATA	chr12:66,014,528-66,028,935	-	14408	No	intergenic splicing TU connecting 1110034A24Rik and Rpl36a
58020	55	GCTTTTGTTCAGGACACC	AATAAAACTGCAGAAA	chr17:22,701,005-22,703,415	+	2411	1	intergenic splicing TU connecting Mrps34 and Nme3
Detailed PET sequences used in the analysis and the genomic properties of the 16 novel and putative intergenically spliced TUs selected for experimental validation from the GIS PET-transcriptome dataset
PET index number is from [11]. Assigned TU number was given by us. Strand refers to transcription direction along the genome. EST support reports to the number of public ESTs, if any, which overlap one or both ends of each transcriptome PET ditag in the same transcription orientation as the ditag.
